# Supplementary material for: Shift of EMT gradient in 3D spheroid MSCs for activation of mesenchymal niche function
Source: Sci Rep. 2017 Jul 31;7:6859. doi: 10.1038/s41598-017-07049-3 (PMC5537359; doi:10.1038/s41598-017-07049-3)
Supplement: Supplementary file 2 — Supplementary Dataset 1 [file 41598_2017_7049_MOESM2_ESM.xlsx]

## Sheet: AnnoOnly_FPKM_from_all_samples_
transcript_ID
